# Supplementary material for: Occurrence of Banned and Currently Used Herbicides, in Groundwater of Northern Greece: A Human Health Risk Assessment Approach
Source: Int J Environ Res Public Health. 2022 Jul 21;19(14):8877. doi: 10.3390/ijerph19148877 (PMC9323306; doi:10.3390/ijerph19148877)
Supplement: Supplementary file 1 [file ijerph-19-08877-s001.zip]

Archive with 1 entries (1 files):
- ijerph-1780715-supplementary.pdf
